# Supplementary material for: Genetic Ancestry and Population Structure Across Ecuador
Source: Genes (Basel). 2026 Apr 10;17(4):437. doi: 10.3390/genes17040437 (PMC13116061; doi:10.3390/genes17040437)
Supplement: Supplementary file 1 [file genes-17-00437-s001.zip]

Archive with 1 entries (1 files):
- genes-4258426-supplementary.pdf
